# Supplementary material for: Peptidyl prolyl cis/trans isomerase activity on the cell surface correlates with extracellular matrix development
Source: Commun Biol. 2019 Feb 11;2:58. doi: 10.1038/s42003-019-0315-8 (PMC6370856; doi:10.1038/s42003-019-0315-8)
Supplement: Supplementary file 4 — Supplementary Data 1 [file 42003_2019_315_MOESM4_ESM.xlsx]

## Sheet: Fig. 1a
Time (min)	Storage Modulus (Pa)
	Mean	Standard deviation	Mean	Standard deviation	Mean	Standard deviation	Mean	Standard deviation	Mean	Standard deviation	Mean	Standard deviation
	Control		9 micromolar CypA		3 micromolar CypA		1 micromolar CypA		9 micromolar CypA /20 micromolar CsA		20 micromolar CypA
0.5	45.623	1.41139	48.3835	0.75873	45.9789	2.84668	45.818	0.8556	44.0365	1.78969	42.6015	1.82929
1	47.0335	0.3387	51.2215	0.52397	49.0644	1.99319	48.4905	0.78277	39.1275	2.18991	44.31	2.20052
1.5	48.1085	0.47588	54.5775	0.75873	51.1881	1.40583	51.262	1.26289	39.6515	2.44164	45.7015	2.40346
2	49.1825	1.2933	57.3525	0.47305	53.4995	1.30743	52.9685	1.01753	40.899	2.08455	46.824	2.49043
2.5	50.2695	1.40785	59.712	1.0748	55.1838	0.97129	54.993	1.33785	41.8025	2.16445	47.847	1.85262
3	51.622	1.79888	62.185	1.23885	56.9022	0.51785	56.652	0.86126	43.173	2.5866	48.845	1.59665
3.5	52.4005	1.8208	63.846	0.84994	58.8285	0.19733	58.3965	0.82802	44.098	2.46073	49.5435	1.18158
4	53.645	1.6914	65.982	1.13703	60.4529	0.0723	59.006	0.40588	44.9155	2.49538	50.3955	1.31168
4.5	54.2415	2.45154	68.114	1.27845	61.5	0.31674	60.5775	1.02036	46.0045	2.59296	50.963	1.07622
5	55.138	2.14395	69.837	1.42411	63.4816	0.04017	62.605	1.4326	46.62	2.37022	51.714	0.79055
5.5	56.167	2.4579	71.315	1.52876	64.0187	1.23499	63.281	1.01116	47.5085	2.35254	52.162	0.60811
6	56.652	2.64599	72.811	1.63907	65.1141	1.11852	64.745	0.99278	48.5125	3.04409	52.522	0.15698
6.5	57.7335	2.50104	74.461	1.60938	66.9921	1.31369	65.763	0.83439	49.3765	2.82489	53.309	0.25597
7	58.2285	2.90267	75.619	1.27986	68.0463	2.38966	66.7405	1.09531	49.93	2.53144	53.9025	0.32739
7.5	58.921	2.79307	77.1405	1.58887	69.6441	2.51003	67.652	1.27138	50.9815	2.477	54.3695	0.21991
8	59.5955	2.75701	78.5045	1.95515	70.5045	3.22235	68.8195	1.31734	51.6725	2.48972	54.713	0.42992
8.5	60.136	2.71105	79.81	1.53159	71.5921	2.94852	69.705	1.45947	52.433	2.72802	55.308	0.90934
9	60.7785	2.50387	80.8145	1.76706	72.9987	2.87975	70.143	0.82731	53.078	2.52861	55.0885	1.66382
9.5	61.4965	2.4374	82.609	2.38578	73.9279	3.41692	71.2125	1.24804	53.6435	2.85883	56.131	0.77923
10	62	2.56963	83.584	2.02798	75.4268	3.73092	72.402	1.87808	54.492	2.40699	56.586	1.32795
10.5	62.4535	2.61559	85.0375	2.94934	76.3372	4.30457	72.8395	1.17733	55.0405	2.52366	56.9485	1.22683
11	63.204	2.26981	86.0735	3.15016	76.965	4.62302	74.113	1.82009	55.8345	2.59437	57.3845	1.3428
11.5	63.856	1.87808	86.4185	3.39765	77.904	4.65139	74.4115	1.6115	56.493	2.44942	57.783	1.63059
12	63.877	2.34477	88.4775	3.32552	78.6581	5.15046	75.428	2.21607	56.947	2.53144	58.3285	1.45169
12.5	64.5895	1.73736	89.3905	2.50528	79.6539	5.61314	75.9135	2.12768	58.016	3.32057	58.642	1.69706
13	65.1125	1.74868	90.5025	2.99601	80.8472	5.67783	76.613	2.18779	58.144	2.37871	58.7065	1.8901
13.5	65.6685	1.76847	91.6125	3.37361	81.1739	5.71077	77.4105	2.1192	58.6845	2.56326	59.1995	2.01455
14	66.2575	2.34406	91.758	2.67286	81.859	6.20986	77.9915	2.33699	59.1165	2.18284	59.019	1.51887
14.5	66.6055	2.39638	94.0375	3.7611	82.9534	6.23041	78.2865	2.24082	59.732	2.06334	59.713	2.10011
15	67.2305	2.14183	94.897	4.60185	84.0373	6.01841	78.877	2.37022	59.9305	2.23516	59.9075	1.84484
15.5	67.6005	1.73029	96.242	5.20855	84.8933	6.24054	79.1775	2.91682	60.6515	2.4176	60.0285	2.12203
16	67.747	1.68009	97.514	5.26936	85.5605	6.13274	79.6365	2.82206	61.1515	2.53639	60.5165	2.0697
16.5	68.1345	1.79959	98.3775	5.8301	86.6785	6.91055	80.152	2.76337	61.476	3.124	60.939	2.57387
17	68.6005	1.44038	98.824	6.20274	87.0382	6.98601	80.5265	2.73438	63.0405	2.47275	60.6445	1.72463
17.5	68.347	1.41704	99.915	6.28618	87.6182	7.20232	80.761	2.82701	62.245	2.56255	61.2835	2.30729
18	68.4945	1.06561	100.862	6.54569	88.2994	7.67153	81.103	2.91187	62.6845	2.82206	61.65	2.40558
18.5	69.003	0.92914	102.139	7.86373	88.7376	7.68115	81.3165	2.79378	63.366	2.66296	61.665	2.65731
19	69.5095	1.12784	102.537	7.52857	89.3381	7.64785	82	3.62746	64.068	2.70539	61.776	2.45225
19.5	69.5785	0.80539	103.419	8.218	89.8813	7.82015	82.816	3.66423	64.4215	1.61008	62.2455	2.97763
20	69.59	0.75519	104.135	7.67282	90.0627	8.33293	82.7485	3.69746	64.913	2.7266	62.674	3.08723
20.5	70.021	0.83156	104.868	7.58301	90.5612	8.75516	83.9135	5.19229	65.3275	2.71034	62.903	2.92318
21	69.789	0.71135	105.51	7.63675	91.1542	8.38177	83.831	4.63014	65.494	2.82701	63.1325	2.96914
21.5	70.503	0.17253	106.22	7.73575	91.5895	8.60484	84.0165	5.00561	65.8715	2.61135	63.211	2.90904
22	70.988	0.28143	107.135	7.7711	91.9938	8.88998	84.392	5.88737	66.4525	2.49821	63.405	2.85388
22.5	70.8235	0.169	105.845	5.91848	92.8273	8.8709	84.6935	5.77636	66.6775	2.58165	63.372	2.49609
23	71.1795	0.05162	108.225	8.0398	92.9993	9.50869	84.7675	5.11309	67.364	2.48053	64.3175	2.94934
23.5	71.376	0.1994	108.535	8.44993	93.2874	9.49306	85.516	5.3231	67.699	2.51306	64.6855	2.58872
24	71.814	0.35497	109.33	8.68327	93.7276	9.39372	85.767	6.43184	67.917	2.61912	65.3115	2.22809
24.5	72.193	0.54871	109.7	8.88126	94.5164	10.1167	85.62	6.09243	68.4635	2.55902	65.306	2.49892
25	72.147	0.55861	110.57	8.82469	94.846	9.83444	85.593	6.25648	68.6995	2.477	65.35	2.86803
25.5	72.3885	0.60882	110.88	8.88126	95.3103	10.1535	85.745	6.61003	68.923	2.49467	65.5815	2.24789
26	72.0915	0.64135	111.675	9.42573	95.1809	10.6619	85.9515	6.33497	69.0735	2.09799	65.8965	2.58165
26.5	72.749	1.19784	112.945	8.60549	95.7882	10.5101	86.447	7.15875	69.534	1.96434	66.185	2.81146
27	72.9575	0.93833	113.825	9.41159	96.6688	10.2689	86.3105	6.95722	69.57	1.83423	66.527	3.32906
27.5	73.047	1.16531	114.675	9.32674	97.1011	10.1949	86.5165	7.19764	69.916	1.79322	66.8255	3.13602
28	73.2445	1.71898	115.035	9.52473	97.156	10.3294	87.046	7.26906	70.311	1.78615	66.954	3.28805
28.5	73.1285	1.45735	116.38	9.88535	98.5343	9.63891	87.6325	7.4423	70.321	1.94313	67.21	3.3432
29	73.4655	1.84201	117.535	10.5005	99.0328	10.645	87.5525	7.6516	70.527	1.52594	67.2745	3.47402
29.5	73.5195	1.76282	117.475	11.1935	100.228	10.2979	88.015	7.67918	70.189	2.37305	67.3945	3.36088
30	73.556	0.98995	118.305	10.2743	99.8878	10.9491	88.195	7.74989	70.429	3.09571	67.5465	3.10773

## Sheet: Fig. 1b
Time (min)	Storage Modulus (Pa)
	Mean	Standard deviation	Mean	Standard deviation
	Control		9 micromolar CypA
0.5	6.40574	0.00563	15.8208	0.79079
1	6.59395	0.07732	15.8171	0.42126
1.5	6.01505	0.17877	17.0198	1.18911
2	6.23737	0.53476	15.8368	0.36939
2.5	6.56597	0.01385	16.0989	0.36904
3	6.32708	0.22888	16.9639	0.66316
3.5	6.39922	0.09857	16.2233	0.39556
4	6.2543	0.51204	16.0579	0.07905
4.5	6.42791	0.2486	16.7853	0.52223
5	6.99924	0.78692	16.3104	0.33015
5.5	5.34852	0.74178	16.906	0.17257
6	6.41272	0.26377	16.724	0.123
6.5	6.01435	0.0427	16.2024	0.36282
7	6.05108	0.1722	16.3448	0.10433
7.5	6.27444	0.56359	15.9378	0.11056
8	5.85979	0.51176	15.9026	0.13067
8.5	6.2598	0.36029	16.142	0.4936
9	5.96735	0.30732	16.5007	0.3701
9.5	6.16189	0.4032	15.7601	0.63339
10	5.5927	0.15277	16.2878	0.20538
10.5	5.68091	0.45653	16.2989	0.82608
11	6.31579	0.25123	16.414	0.35783
11.5	5.69512	0.82346	16.4167	0.2075
12	6.19609	0.00256	16.3967	0.0146
12.5	6.66067	0.84079	15.8247	0.73444
13	6.294	1.04335	16.2827	0.25505
13.5	6.40126	0.20877	16.0879	0.0268
14	5.70125	0.3181	16.0204	0.1183
14.5	6.14297	0.33917	16.2774	0.58916
15	5.79251	0.24707	15.8554	0.69661
15.5	6.22855	0.06371	16.1419	0.70838
16	5.64917	0.80515	15.41	0.36915
16.5	6.01432	0.20811	15.9689	0.35787
17	6.60284	0.53072	15.5457	0.43593
17.5	5.8082	0.59725	16.4414	0.92401
18	6.22414	0.23728	16.5892	0.07248
18.5	6.21742	0.50535	16.3366	0.17031
19	6.52841	1.27439	16.287	0.82876
19.5	5.84701	0.30277	16.3668	0.1171
20	5.90886	0.05066	16.8513	0.0053
20.5	6.26923	0.03455	15.8908	0.17572
21	5.33806	0.10118	16.4657	0.45212
21.5	6.32881	0.68851	16.3287	0.42953
22	5.75868	0.78489	16.3069	0.19364
22.5	6.90025	0.63689	16.1892	0.28394
23	6.03308	0.23839	16.1259	0.42861
23.5	6.36437	0.13502	15.8073	0.01375
24	6.69462	0.63546	16.0524	0.21694
24.5	6.26132	0.10476	16.266	0.2955
25	6.43404	0.59482	16.0275	0.62441
25.5	6.27205	0.38691	16.6294	0.78977
26	6.75816	0.47993	16.1748	0.43438
26.5	6.27779	0.30684	16.2368	0.1446
27	5.82479	0.97223	15.9059	0.97453
27.5	6.14557	0.14186	16.5214	0.14375
28	6.48616	0.37975	16.7548	0.48896
28.5	6.53191	0.16282	16.4739	0.01001
29	6.11437	1.79207	16.2691	0.19672
29.5	6.27208	0.18164	16.3279	0.01114
30	5.75669	0.50036	16.2533	0.57035
30.167	1.38339	0.07921	1.44367	0.63163
30.333	1.19842	0.09014	1.23929	0.52936
30.5	1.0429	0.05479	1.09942	0.48447
30.667	0.97613	0.04169	1.03293	0.45349
30.833	0.92755	0.04625	0.98882	0.43173
31	0.88877	0.0346	0.95115	0.41683
31.167	0.85736	0.03045	0.92045	0.40114
31.333	0.8338	0.02702	0.89588	0.38937
31.5	0.81195	0.02013	0.87332	0.37884
31.667	0.79186	0.01673	0.85403	0.36949
32.167	1.17551	0.63044	3.48796	0.30723
32.667	2.0653	0.91553	4.74053	0.00732
33.167	1.76138	0.73418	5.13442	0.30318
33.667	2.24916	0.29037	4.57932	0.11014
34.167	2.3233	0.25232	4.87973	0.1196
34.667	1.76265	1.2189	5.92054	0.67803
35.167	1.80796	0.20828	5.46565	0.46166
35.667	1.83439	0.01775	5.25765	0.00997
36.167	2.15226	0.10259	5.59316	0.22463
36.667	2.65186	0.76822	5.38711	0.16432
37.167	2.46008	0.49854	5.77255	0.13627
37.667	1.96679	0.74855	5.99667	0.17517
38.167	1.99699	0.7816	5.48187	0.03243
38.667	2.63269	0.02476	5.37472	0.01191
39.167	2.21288	0.49176	5.84392	0.09323
39.667	2.48275	0.05695	5.73947	0.08368
40.167	2.26908	1.08696	5.43765	1.09241
40.667	2.65924	0.012	5.76461	0.52172
41.167	2.29417	0.57311	5.46305	0.48445
41.667	1.97866	0.46479	6.01234	0.36719
42.167	3.2475	0.48612	5.41009	0.22017
42.667	2.62654	0.19411	6.2431	0.12135
43.167	2.69885	0.536	5.76996	0.48994
43.667	2.05637	0.04711	6.22589	0.47941
44.167	1.77736	1.4659	5.9794	0.01867
44.667	2.74975	0.60799	5.98514	0.01859
45.167	2.74458	0.09173	6.37379	0.38833
45.667	1.99388	1.30875	6.46879	0.06592
46.167	3.18226	0.14785	6.23765	0.11703
46.667	3.07406	0.25571	6.48046	0.52957
47.167	2.31284	0.55404	6.24517	0.18804
47.667	3.23624	0.39547	6.26447	0.37481
48.167	3.10229	1.35025	6.06117	0.02648
48.667	1.60078	2.19846	6.12932	0.55143
49.167	1.72118	1.67975	6.35891	0.03153
49.667	2.40246	0.82197	6.63491	0.0358
50.167	2.25954	1.08009	6.72901	0.17761
50.667	2.75593	0.96378	6.58745	0.08492
51.167	2.81292	0.0151	6.53906	0.08239
51.667	2.68954	1.00106	6.24832	0.54925
52.167	1.96475	1.73504	6.7034	0.16533
52.667	2.08907	0.93608	6.72103	0.47607
53.167	2.3727	0.79787	6.09254	0.56493
53.667	2.50543	0.76819	6.47021	0.03265
54.167	1.93338	0.72473	6.61564	0.3109
54.667	1.8467	1.51263	6.38433	1.02003
55.167	2.45615	1.10324	6.56167	0.08913
55.667	2.01042	1.66659	6.48725	0.54383
56.167	2.25456	1.15637	6.45852	0.09124
56.667	2.43272	1.0993	6.47618	0.1305
57.167	2.23025	1.42067	6.69283	0.23557
57.667	2.82752	0.60817	6.14088	0.10702
58.167	3.98807	0.7099	6.37259	0.03435
58.67	2.21479	1.61605	6.39801	1.13094
59.17	2.77784	0.80164	6.77314	0.43719
59.67	3.2578	0.18646	6.84097	0.23268
60.17	2.83592	0.1073	6.99456	0.37174
60.67	1.82472	0.6778	6.31819	0.52398
61.17	2.94505	0.71974	6.74027	0.12181
61.67	3.04032	0.22741	6.61902	0.08241
61.83	0.83546	0.21414	1.04222	0.50314
62	0.80441	0.17322	0.98125	0.45036
62.17	0.74577	0.17835	0.91456	0.41908
62.33	0.7219	0.17027	0.8895	0.40588
62.5	0.71759	0.1775	0.85472	0.37785
62.67	0.69563	0.16264	0.83773	0.3637
62.83	0.67448	0.14785	0.82541	0.35721
63	0.66401	0.14313	0.81209	0.35088
63.17	0.67179	0.16459	0.80152	0.35211
63.33	0.66014	0.15913	0.79547	0.34016
63.83	1.03876	1.46898	3.43905	1.01025
64.33	1.74232	1.51463	3.99492	0.73013
64.83	2.072	0.41709	3.97584	0.99654
65.33	1.80124	0.80225	4.51396	0.31402
65.83	2.14177	0.63794	5.21345	0.542
66.33	1.47017	1.06252	4.95851	0.07978
66.83	1.772	0.70592	4.80944	0.41459
67.33	1.7066	0.47971	5.18159	0.3592
67.83	1.88113	0.31312	4.85455	0.18109
68.33	1.65346	0.91675	4.87227	0.09033
68.83	1.21435	1.71735	5.03653	0.38364
69.33	1.42641	1.37327	5.3734	0.12601
69.83	1.5752	0.90561	5.19081	0.25754
70.33	1.85644	1.16609	4.81452	0.3888
70.83	2.17331	0.77825	5.53854	0.02427
71.33	1.81649	0.00499	5.01005	0.08804
71.83	1.29014	1.18556	5.82282	0.15772
72.33	2.25973	0.61876	5.73089	0.30166
72.83	2.25167	0.03413	5.66234	0.26692
73.33	2.50601	0.46455	5.39729	0.12556
73.83	1.95155	0.92997	5.50214	0.21148
74.33	1.93049	0.91291	6.02902	0.30522
74.83	2.46008	0.29693	5.5133	0.09348
75.33	2.00509	0.65712	5.70907	0.39665
75.83	1.54912	1.42618	5.4702	0.20068
76.33	1.71604	0.72928	5.46887	0.25154
76.83	2.17584	0.5865	5.81396	0.21064
77.33	2.10316	0.35185	5.60397	0.49233
77.83	2.0333	0.6164	6.14759	0.32993
78.33	2.24258	0.19316	6.01627	0.44246
78.83	1.79005	1.33655	5.47137	0.00881
79.33	2.03924	2.00848	5.86792	0.30309
79.83	2.27828	1.29429	5.18439	1.79055
80.33	2.06216	1.03787	5.805	0.22514
80.83	2.42767	0.52076	5.92658	0.08318
81.33	2.56519	0.20714	5.57417	0.40154
81.83	2.22412	0.5443	5.82388	0.26533
82.33	2.14822	0.67913	5.44847	0.27582
82.83	2.30299	0.67672	5.78562	0.34929
83.33	1.66449	1.72225	6.51738	1.03178
83.83	1.64742	1.45701	6.29082	0.50739
84.33	1.72367	0.23299	6.29068	0.42226
84.83	2.37197	0.32421	6.75252	0.09572
85.33	2.94262	0.28168	6.207	0.0314
85.83	2.37844	0.81379	6.30089	0.43613
86.33	2.4896	0.6075	5.55129	0.72098
86.83	2.25646	0.8804	5.78434	0.40993
87.33	2.80549	0.23896	6.33057	0.50865
87.83	2.53624	0.35643	5.95005	0.18095
88.33	2.86373	0.3741	6.31599	0.36262
88.83	2.68398	0.26958	6.45382	0.02746
89.33	2.48202	0.94874	6.51111	0.08289
89.83	2.32862	0.6814	6.24787	0.05859
90.33	2.47492	0.72317	6.72828	0.25424
90.83	3.10668	0.57513	6.80256	0.48616
91.33	2.4853	0.72376	6.7746	0.33884
91.83	3.00788	0.51399	6.46494	0.1039
92.33	2.643	0.62027	6.68424	0.24301
92.83	2.55954	0.59473	6.24076	0.27738
93.33	2.796	0.6941	6.67757	0.16098
93.5	0.76848	0.3347	1.04303	0.53212
93.67	0.742	0.28525	0.99436	0.50323
93.83	0.69558	0.28284	0.93707	0.47027
94	0.67739	0.27087	0.9099	0.46612
94.17	0.66563	0.263	0.88801	0.44306
94.33	0.6535	0.25605	0.86903	0.43257
94.5	0.64365	0.25039	0.85649	0.42188
94.67	0.63142	0.2385	0.84449	0.41989
94.83	0.62409	0.23807	0.8347	0.41861
95	0.61766	0.23258	0.82559	0.41113
95.5	1.37615	0.80938	3.37129	1.00891
96	1.55464	0.35575	4.81045	0.24444
96.5	1.92337	0.40205	4.10527	0.90994
97	1.7838	0.21027	4.77003	0.28323
97.5	1.64922	0.98954	4.5639	0.74374
98	1.17003	1.65459	4.98072	0.07682
98.5	2.03351	0.20112	4.9588	0.32966
99	1.16424	1.64486	4.95499	0.17693
99.5	0.33504	0.31374	4.74606	0.68454
100	1.69762	1.22961	5.13911	0.23531
100.5	1.35649	1.5365	4.94648	1.28089
101	1.86296	0.88276	5.42697	0.37439
101.5	1.93434	0.24192	5.71728	0.28273
102	2.998	0.09804	5.50703	0.16975
102.5	2.34749	0.55636	5.48463	0.61076
103	2.36821	0.3564	5.21813	0.4692
103.5	2.37904	0.15211	5.23745	0.06457
104	2.09752	0.54209	5.57218	0.25001
104.5	2.21998	1.18247	6.01309	0.31921
105	2.58528	0.78031	5.75519	0.2602
105.5	2.21936	0.82166	5.99839	0.15855
106	2.55344	0.05809	5.62419	0.11595
106.5	1.87255	1.09933	6.08158	0.1216
107	1.71493	1.04772	4.85808	1.0713
107.5	1.80721	0.68851	6.26118	0.52563
108	2.33401	0.72856	5.45748	0.58863
108.5	1.94117	1.19941	5.85696	0.18688
109	2.0343	0.75816	6.13799	0.30334
109.5	1.4277	0.26295	4.64527	1.75819
110	1.89482	0.95989	6.2533	0.29981
110.5	2.20602	0.80636	6.01993	0.44071
111	2.38819	0.26501	5.93063	0.0651
111.5	2.53266	0.5238	6.49268	1.04508
112	3.02848	0.59324	6.3217	1.57783
112.5	1.85255	1.03331	6.72757	0.81666
113	3.12546	1.38794	6.82705	1.414
113.5	1.3544	1.91538	7.17247	1.84113
114	2.54836	0.5409	6.03937	0.05949
114.5	2.20524	0.95833	6.30401	0.57305
115	2.50363	0.62615	5.66392	0.99134
115.5	2.89152	1.32676	6.26366	0.48064
116	2.07961	1.29647	6.27607	0.06302
116.5	2.39022	1.14577	6.98939	1.11042
117	2.67011	0.58683	6.74839	0.60343
117.5	2.78418	0.21493	6.31998	0.55632
118	2.30564	0.28522	6.3779	0.03805
118.5	2.38408	0.97077	6.89919	0.92573
119	3.36632	0.34931	5.40429	0.98685
119.5	2.76636	2.35745	6.05516	0.0118
120	2.37221	1.37977	7.35747	1.04591
120.5	2.98358	0.18484	7.23127	1.30895
121	3.00462	0.3451	6.00346	0.18492
121.5	2.56604	1.10321	6.27996	0.21137
122	2.54675	0.49654	6.86189	0.51009
122.5	2.71352	0.40996	6.56116	0.31022
123	2.76542	0.61352	6.45608	0.21937
123.5	2.86418	0.95649	5.99144	0.41399
124	3.05592	0.63809	6.35904	0.047
124.5	1.93922	1.0808	6.06072	0.83577
125	3.10036	0.02693	6.28679	0.13055
125.17	0.77018	0.42896	1.05961	0.59834
125.33	0.72984	0.35566	1.00959	0.57758
125.5	0.76163	0.44758	0.95773	0.56607
125.67	0.6696	0.32746	0.93884	0.55432
125.83	0.69078	0.35897	0.9204	0.54306
126	0.64747	0.30459	0.89926	0.53802
126.17	0.63951	0.29795	0.88996	0.52529
126.33	0.63264	0.29142	0.87195	0.51174
126.5	0.63353	0.29494	0.86139	0.4998
126.67	0.62669	0.28687	0.85547	0.49233
127.17	2.13122	0.03092	3.38328	0.85153
127.67	2.0974	0.18995	4.72143	1.50892
128.17	1.83709	1.00509	4.69607	0.97896
128.67	1.772	1.63374	4.62047	0.2942
129.17	1.87403	1.07361	5.23208	0.21592
129.67	2.30867	0.62857	5.40569	0.09969
130.17	1.58275	1.63624	5.00132	0.35239
130.67	2.48195	0.45276	5.18746	0.69727
131.17	2.8327	0.34997	5.37269	0.71674
131.67	1.78099	1.15427	5.46703	0.12435
132.17	2.70006	0.17318	5.59534	0.174
132.67	1.88092	1.49784	5.71465	1.18278
133.17	2.46874	0.84493	5.89961	0.22654
133.67	1.32076	0.59894	4.86566	1.13765
134.17	1.60782	1.39571	5.85879	0.41846
134.67	2.92562	0.37271	5.37443	0.70635
135.17	2.41646	0.54292	5.53133	0.32438
135.67	2.21554	1.01667	5.88464	0.11138
136.17	2.66104	0.51494	5.28943	1.2183
136.67	2.89441	0.18041	6.29161	0.74672
137.17	1.76469	1.52719	5.86099	0.29927
137.67	3.05678	1.18102	6.05528	0.09817
138.17	3.03232	0.18231	7.1716	1.15329
138.67	2.92283	0.29866	5.64184	0.36779
139.17	2.16518	1.13553	5.56251	0.6204
139.67	2.64499	0.10345	6.08618	0.06403
140.17	3.6477	3.39352	5.58058	0.0525
140.67	0.96432	1.36359	5.99658	0.27749
141.17	2.59326	0.76189	6.69712	0.55412
141.67	2.54785	0.79068	6.50423	0.34031
142.17	1.95971	1.58089	6.31336	0.07518
142.67	2.89376	0.06749	5.12529	1.50856
143.17	2.92778	0.23015	5.79933	0.4518
143.67	3.02166	0.30063	6.43942	0.06488
144.17	2.80279	0.02705	6.16127	0.2061
144.67	4.36523	2.29712	6.36003	0.01193
145.17	2.17274	1.4069	6.45209	0.57559
145.67	2.08381	0.67918	6.28996	0.39802
146.17	2.67508	0.12445	7.01126	0.3426
146.67	1.03394	1.46199	6.85212	0.80542
147.17	3.04543	0.46679	6.71636	0.2371
147.67	2.44178	1.41538	6.27909	0.67701
148.17	2.84178	0.81671	6.39865	0.77831
148.67	2.5923	0.53109	6.13067	0.36774
149.17	2.29693	1.87784	7.08183	0.32041
149.67	2.65304	1.11967	6.55314	0.25238
150.17	3.2218	0.32877	7.34322	0.88928
150.67	2.32205	1.30918	6.78738	0.30098
151.17	2.77063	0.47358	7.28989	0.54672
151.67	2.64802	0.82457	6.95027	0.09451
152.17	2.15674	2.05452	6.45851	0.20054
152.67	3.22504	0.72232	6.8231	0.21765
153.17	2.94647	0.75806	6.98826	0.46635
153.67	3.23543	0.24453	7.66676	0.35234
154.17	2.72286	0.85964	8.09465	1.49066
154.67	2.92633	0.74519	7.33176	0.40115
155.17	2.93636	1.37372	7.02034	0.12156
155.67	3.12258	0.5652	7.43185	0.65513
156.17	3.05642	0.70295	6.37187	1.28881
156.67	2.29323	1.98633	7.86291	0.60417

## Sheet: Fig. 1c
Shear Rate (s-1)	Viscosity (mPa·s)
	Mean	Standard deviation	Mean	Standard deviation	Mean	Standard deviation	Mean	Standard deviation	Mean	Standard deviation
	Control		CsA		FK506		CsA-DNA		SLF-DNA
102	7.39948	1.52626	4.77954	1.29174	5.71163	0.67621	3.27624	0.11584	6.68729	0.00421
112	7.03038	0.896	3.48184	0.37791	5.81335	0.14936	2.72489	0.09242	5.55671	0.20477
122	6.02833	0.77927	3.10316	0.21789	4.48636	0.47179	2.3889	0.09096	4.54051	0.42124
132	5.6561	0.58421	2.58245	0.00482	4.13473	0.58767	2.17267	0.13091	3.84321	0.01298
142	4.33162	0.76878	2.27268	0.24338	3.16745	0.62083	1.97493	0.10462	3.60684	0.14192
152	3.80152	0.45721	2.16332	0.20652	2.78962	0.18046	1.93113	0.12249	3.80724	0.46707
162	3.74491	0.27644	1.99527	0.15359	2.4203	0.2131	1.85807	0.10219	3.83378	0.21741
173	3.42088	0.23069	1.76142	0.26691	2.19248	0.20543	1.71027	0.09868	2.98367	0.19086
183	3.29024	0.21309	1.76088	0.20359	2.23561	0.17878	1.68171	0.05075	2.84304	0.0838
193	3.05234	0.27237	1.62254	0.18521	2.01394	0.09712	1.62985	0.11109	2.85027	0.51501
203	2.74679	0.10615	1.61497	0.24262	2.0116	0.08177	1.55837	0.02056	2.71861	0.58809
213	2.50154	0.1861	1.51402	0.15662	1.84819	0.05592	1.51519	0.11843	2.20598	0.15221
223	2.44096	0.25688	1.52327	0.16665	1.82037	0.03701	1.52039	0.06674	2.01868	0.02471
233	2.26899	0.12648	1.47382	0.19715	1.76268	0.05625	1.4646	0.0813	1.87737	0.01847
243	2.16568	0.07251	1.46184	0.17009	1.68272	0.05175	1.4597	0.14439	1.8218	0.01457
253	2.12524	0.035	1.44872	0.18052	1.64881	0.02793	1.43791	0.10668	1.79248	0.03151
263	2.05711	0.04677	1.42625	0.18323	1.60732	0.03356	1.4013	0.07627	1.75544	0.05835
273	1.95481	1.41421e-05	1.40906	0.17091	1.55993	0.04735	1.37884	0.06901	1.69656	0.08202
284	1.85441	0.07545	1.38462	0.16174	1.52483	0.02962	1.36055	0.07809	1.64763	0.10692
294	1.80076	0.09683	1.36709	0.15065	1.4933	0.04502	1.34749	0.0789	1.59146	0.10043
304	1.76947	0.1217	1.35086	0.13258	1.47528	0.03206	1.33072	0.0695	1.55944	0.07666
314	1.75054	0.09638	1.34319	0.11431	1.4362	0.04977	1.3405	0.11846	1.53385	0.09064
324	1.71974	0.10922	1.30685	0.14331	1.40375	0.03721	1.31296	0.09718	1.51412	0.08007
334	1.69134	0.10793	1.31548	0.12205	1.38961	0.02666	1.30063	0.0886	1.48956	0.04647
344	1.68034	0.09075	1.30064	0.13638	1.38198	0.03275	1.29049	0.07109	1.46912	0.0356
354	1.6689	0.0398	1.31439	0.06724	1.36009	0.04496	1.29034	0.07875	1.42635	0.01251
364	1.64248	0.04639	1.25987	0.06139	1.32179	0.05449	1.26918	0.10317	1.38457	0.00547
374	1.59245	0.07432	1.21938	0.08675	1.30078	0.04095	1.24473	0.08035	1.36265	0.02886
384	1.60555	0.10404	1.22915	0.10301	1.3244	0.02164	1.23707	0.04264	1.37833	0.02032
395	1.57067	0.09876	1.21953	0.08625	1.29499	0.03086	1.23671	0.06808	1.33953	0.00242
405	1.53327	0.10701	1.19683	0.10198	1.26789	0.03094	1.19157	0.0481	1.33265	0.03442
415	1.55014	0.11384	1.23399	0.09277	1.29485	0.04197	1.21185	0.01616	1.33512	0.03742
425	1.52292	0.06082	1.18239	0.07256	1.22417	0.05212	1.19758	0.0696	1.26634	0.04178
435	1.51139	0.11389	1.1992	0.09998	1.24988	0.03021	1.17003	0.01553	1.29977	0.04533
445	1.52017	0.08579	1.18596	0.06602	1.22611	0.03833	1.19402	0.06888	1.25194	0.01354
455	1.46953	0.12497	1.16394	0.10155	1.2207	0.03192	1.15459	0.03601	1.26462	0.05618
465	1.5093	0.06878	1.18445	0.0676	1.21565	0.04581	1.18988	0.06028	1.23198	0.00502
475	1.45761	0.10824	1.16083	0.09026	1.19582	0.03642	1.14186	0.03483	1.23841	0.05122
485	1.49687	0.06047	1.17118	0.05714	1.18823	0.05781	1.17196	0.07489	1.20938	0.0046
495	1.44903	0.08854	1.14749	0.08888	1.17101	0.06113	1.12836	0.03665	1.23781	0.05489
506	1.46529	0.01022	1.14823	0.06289	1.15605	0.07029	1.16576	0.0824	1.18816	0.01102
516	1.42392	0.08898	1.15571	0.09918	1.1823	0.05306	1.12351	0.01684	1.23145	0.04506
526	1.42376	0.00139	1.12782	0.04039	1.12433	0.06785	1.13823	0.10167	1.16186	0.01799
536	1.39691	0.07879	1.16524	0.06691	1.17418	0.06121	1.12962	0.01853	1.22948	0.02912
546	1.36203	0.00748	1.09995	0.05537	1.10613	0.06207	1.11653	0.09381	1.15559	0.04371
556	1.40071	0.07493	1.16946	0.062	1.17543	0.05433	1.13661	0.0307	1.21602	0.01578
566	1.33582	0.03974	1.08576	0.05671	1.09295	0.05522	1.08915	0.08822	1.16101	0.06353
576	1.38001	0.04225	1.14752	0.03062	1.15126	0.05828	1.13882	0.06143	1.17054	0.0036
586	1.32184	0.05496	1.09394	0.07986	1.10631	0.05373	1.08072	0.05985	1.15878	0.05559
596	1.37378	0.0315	1.1222	0.03665	1.12637	0.06068	1.1244	0.09031	1.14098	0.00696
606	1.31847	0.08567	1.10229	0.06901	1.11142	0.02401	1.07394	0.04434	1.17403	0.04385
617	1.3345	0.01725	1.10565	0.01694	1.09097	0.04205	1.11837	0.10167	1.12159	0.00572
627	1.31394	0.09071	1.11784	0.05955	1.11417	0.03924	1.07498	0.02443	1.17466	0.0333
637	1.33806	0.01078	1.09796	0.02312	1.08297	0.03417	1.10779	0.10125	1.10499	0.01435
647	1.30564	0.0813	1.09989	0.07473	1.10511	0.02215	1.066	0.01794	1.16824	0.03334
657	1.3239	0.0039	1.07942	0.03268	1.07803	0.04847	1.10608	0.09045	1.09791	0.0271
667	1.27863	0.06797	1.07298	0.06327	1.07335	0.0334	1.05511	0.04856	1.12059	0.00448
677	1.33277	0.03152	1.10825	0.02032	1.09137	0.04393	1.10674	0.06441	1.10232	0.04995
687	1.26247	0.04393	1.04654	0.05038	1.03646	0.03181	1.04692	0.08484	1.08499	0.000388909
697	1.30235	0.07462	1.11075	0.0481	1.10344	0.03842	1.08087	0.02087	1.13245	0.03099
707	1.2799	0.00475	1.05726	0.03044	1.04208	0.04731	1.07526	0.10155	1.06561	0.02762
717	1.24929	0.05822	1.04885	0.05346	1.05114	0.03384	1.03952	0.06153	1.0996	0.01295
728	1.29528	0.06905	1.09728	0.03286	1.0905	0.03284	1.07929	0.0386	1.11337	0.03111
738	1.2853	0.02026	1.05814	0.02203	1.04473	0.04548	1.07619	0.08613	1.05946	0.03826
748	1.24466	0.03538	1.03465	0.03864	1.01776	0.04435	1.04051	0.07944	1.06138	0.00355
758	1.25736	0.06535	1.07068	0.05103	1.04947	0.03677	1.03872	0.03908	1.09381	0.00856
768	1.27021	0.05403	1.08438	0.03809	1.06216	0.0384	1.05559	0.04279	1.09366	0.02654
778	1.26064	0.04014	1.07133	0.02838	1.05648	0.03904	1.06184	0.06058	1.07621	0.03252
788	1.24526	0.02363	1.05119	0.00875	1.03903	0.04149	1.05559	0.06902	1.06692	0.02544
798	1.23984	0.03234	1.04263	0.02036	1.03879	0.03668	1.04983	0.07274	1.06539	0.02389
808	1.22938	0.03514	1.03781	0.02314	1.03524	0.03774	1.04963	0.06611	1.06597	0.01467
818	1.22797	0.03858	1.04126	0.02395	1.03283	0.03464	1.04469	0.06164	1.06783	0.01708
828	1.22167	0.03912	1.03093	0.02003	1.03272	0.0429	1.04081	0.04925	1.07274	0.00436
839	1.21344	0.04818	1.01879	0.03533	1.02358	0.03328	1.02622	0.05513	1.06798	0.00457
849	1.20729	0.0342	1.0012	0.02996	1.00387	0.03514	1.02323	0.07536	1.04876	0.00619
859	1.2218	0.01034	1.01022	0.00494	0.99687	0.03806	1.04225	0.10578	1.02302	0.02464
869	1.2539	0.0574	1.07349	0.00424	1.05648	0.036	1.06635	0.04457	1.06506	0.0609
879	1.21099	0.08845	1.03491	0.04546	1.03693	0.02541	1.01251	0.02147	1.09619	0.00374
889	1.18151	0.02271	0.95155	0.01889	0.94427	0.03461	1.01746	0.14826	0.99323	0.00426
899	1.25985	0.07007	1.09115	0.00916	1.08894	0.04641	1.0771	0.01209	1.0955	0.06881
909	1.13402	0.03668	0.94188	0.03991	0.93596	0.02716	0.96126	0.09631	1.01201	0.03437
919	1.29197	0.09174	1.13006	0.00375	1.11715	0.03072	1.09648	0.00814	1.10267	0.09797
929	1.12264	0.05655	0.89488	0.00171	0.87319	0.02525	0.99064	0.20342	0.94156	0.02766
939	1.16792	0.18352	1.06289	0.0814	1.07746	0.01043	0.97374	0.06996	1.166	0.03677
950	1.31838	0.0535	1.15138	0.02477	1.12749	0.04639	1.13286	0.01288	1.07861	0.1333
960	1.19869	0.15054	0.93711	0.06563	0.89053	0.04067	1.079	0.26194	0.88486	0.06378
970	1.0812	0.10194	0.81791	0.00264	0.79664	0.0383	0.94229	0.24643	0.87332	0.0489
980	1.02278	0.03094	0.8056	0.04989	0.80587	0.01204	0.89595	0.19421	0.92912	0.11105
990	1.00421	0.01384	0.78873	0.05778	0.78679	0.01916	0.86996	0.1822	0.92736	0.13243
1000	1.01967	0.10954	0.75736	0.01593	0.74516	0.01227	0.91122	0.29091	0.85366	0.08847

## Sheet: Fig. 3a
FKBP/Rapamycin
Inhibitors concentration (nM)	Relative activity	Standard deviation
125	3.37663	0.00798
62.5	4.9687	0.7232
50	8.44468	1.38084
31.25	21.4684	0.39545
25	31.7809	2.17455
15.625	54.8629	9.93992
12.25	68.1461	1.69301
1.09275	100.624	4.16109
CypA/CsA
Inhibitors concentration (nM)	Relative activity	Standard deviation
3000	0.91692	0.67791
1000	1.9134	0.77079
333.33	5.71669	0.50691
111.11	8.77975	1.08067
37.03	21.2972	1.10766
12.34	48.2643	0.54788
4.11	74.468	3.67344
1.37	91.4154	3.54601
0.45	95.592	2.50098
CypB/CsA
Inhibitors concentration (nM)	Relative activity	Standard deviation
3333.33	2.7864	3.16042
1111.11	2.52133	0.18955
370.37	4.1827	0.31208
123.457	12.9385	1.21899
41.1523	31.1604	5.05744
13.7174	56.0736	7.14302
4.57247	82.6903	0.11968
1.52416	93.8932	1.63439
0.50805	99.4721	2.60973
Cyp40/CsA
Inhibitors concentration (nM)	Relative activity	Standard deviation
10000	4.65471	3.15343
3333.33	3.14061	0.39583
1111.11	14.5731	2.75247
370.37	32.8821	4.54988
123.457	62.7266	6.96137
41.1523	86.1969	15.5016
13.7174	94.2439	4.57316
4.57247	99.2424	0.00252

## Sheet: Fig. 3b
	Pin catalyzing cis to trans isomerization rate k ( s-1)
	Exp. 1	Exp. 2	Exp. 3	Mean	Standard deviation
25 nM	0.00841	0.00868	0.00853	0.00854	0.000135277
12.5 nM	0.00419	0.00424	0.00418	0.0042	3.21455e-05
6.25 nM	0.00224	0.00228	0.00191	0.00214	0.00020306
25 nM + 50 mM PO4-	0.0025	0.00215	0.00169	0.00212	0.00040609

## Sheet: Fig. 4b
UPLC Running error: the needle got block (may due to protein aggregation)
Jurkat	Supernatant PPIase activity k (s-1)								cell surface PPIase activity k (s-1)
	Exp. 1	Exp. 2	Exp. 3	Exp. 4	Exp. 5	Exp. 6	Mean	Standard deviation	Cell						Mean	Standard deviation
DMSO	0.00493	0.00493	0.00468	0.00488	0.00481	0.00457	0.0048	0.000146697	0.00623	0.006	0.00621	0.00626	0.00603	0.00698	0.006146	0.000357365
CsA	0.00463	0.00448	0.00437	0.00445	0.00441	0.00426	0.00443333	0.000123072	0.00514	0.00506	0.00505	0.00504	0.00494	0.00491	0.005046	8.4538e-05
SLF	0.00208	0.00205	0.00194	0.00211	0.00203	0.00196	0.00202833	6.67583e-05	0.0033	0.00321	0.00336	0.00308	0.00293	0.00306	0.003176	0.00016207
CsA/SLF	0.00217	0.00219	0.00209	0.00235	0.00223	0.00213	0.00219333	9.0701e-05	0.00246	0.00225	0.00213	0.00256	0.00211	0.00217	0.002302	0.00018719
HDFn	Supernatant PPIase activity k (s-1)					cell surface PPIase activity k (s-1)
	Exp. 1	Exp. 2	Exp. 3	Mean	Standard deviation	Exp. 1	Exp. 2	Exp. 3	Exp. 4	Mean	Standard deviation
DMSO	0.00473	0.00522	0.00535	0.0051	0.000326956	0.00652	UPLC running error	0.00657	0.00627	0.00645333	0.000160728
CsA	0.00411	0.00404	0.00408	0.00407667	3.51188e-05	0.00466	0.00413	UPLC running error	0.00412	0.00430333	0.000308923
SLF	0.00186	0.00236	0.00238	0.0022	0.000294618	UPLC running error	0.0027	0.00286	0.00333	0.00296333	0.000327465
CsA/SLF	0.00214	0.00188	0.00181	0.00194333	0.000173877	0.00174	0.00166	0.00184	0.0022	0.00186	0.000238328
MSC	Supernatant PPIase activity k (s-1)						cell surface PPIase activity k (s-1)
	Exp. 1	Exp. 2	Exp. 3	Exp. 4	Mean	Standard deviation	Exp. 1	Exp. 2	Exp. 3	Exp. 4	Mean	Standard deviation
DMSO	0.00546	0.00505	0.0048	0.00529	0.00515	0.000287634	0.00689	0.00673	0.00566	0.00616	0.00636	0.000562079
CsA	0.00452	0.00452	0.00461	0.00459	0.00456	4.69042e-05	0.00459	0.00467	0.00423	UPLC running error	0.00449667	0.000234379
SLF	0.0025	0.00238	0.00221	0.00211	0.0023	0.000173781	UPLC running error	0.0036	0.00293	0.00339	0.00330667	0.000342685
CsA/SLF	0.00193	0.0019	0.00192	0.00192	0.0019175	1.25831e-05	0.00196	0.00189	0.00195	0.00188	0.00192	4.08248e-05
Medium with FBS	Supernatant PPIase activity k (s-1)
	Exp. 1	Exp. 2	Exp. 3	Mean	Standard deviation
DMSO	0.00469	0.00462	0.00464	0.00465	3.60555e-05
CsA	0.00459	0.00454	0.00455	0.00456	2.64575e-05
SLF	0.00201	0.00203	0.00197	0.00200333	3.05505e-05
CsA/SLF	0.00195	0.00205	0.00207	0.00202333	6.4291e-05
Medium without FBS	Supernatant PPIase activity k (s-1)
	Exp. 1	Exp. 2	Exp. 3	Mean	Standard deviation
DMSO	0.00218	0.00204	0.00205	0.00209	7.81025e-05
CsA	0.00202	0.00196	0.00162	0.00186667	0.000215716
SLF	0.00194	0.00197	0.00199	0.00196667	2.51661e-05
CsA/SLF	0.00195	0.00198	0.00191	0.00194667	3.51188e-05
UPLC Running error

## Sheet: Fig. 5a
UPLC Running error: the needle got block (may due to protein aggregation)
	10000 cells were seeded per well						15000 cells were seeded per well						20000 cells were seeded per well
	cell surface PPIase activity k (s-1)						cell surface PPIase activity k (s-1)						cell surface PPIase activity k (s-1)
	Exp. 1	Exp. 2	Exp. 3	Exp. 4	Mean	Standard deviation	Exp. 1	Exp. 2	Exp. 3	Exp. 4	Mean	Standard deviation	Exp. 1	Exp. 2	Exp. 3	Exp. 4	Mean	Standard deviation
4 repeat expriments in day a	0.00245	UPLC running error	0.00327	0.00348	0.00306667	0.000544273	UPLC running error	0.00115	0.00269	0.00217	0.00200333	0.000783411	0.00131	UPLC running error	0.0011	0.00155	0.00132	0.000225167
4 repeat expriments in day b	0.00221	0.0016	0.00213	UPLC running error	0.00198	0.000331512	0.00288	0.0028	0.00201	UPLC running error	0.00256333	0.000480867	0.00494	0.00398	0.0045	UPLC running error	0.00447333	0.000480555
4 repeat expriments in day c	0.00176	0.00172	UPLC running error	0.00132	0.0016	0.000243311	0.0024	0.00188	0.00187	0.00245	0.00215	0.000318224	0.00153	0.0012	0.00203	0.00267	0.0018575	0.000640176

## Sheet: Fig. 5b
UPLC Running error: the needle got block (may due to protein aggregation)
2000 cells were seeded per well
cell number	Culture time	cell surface PPIase activity k (s-1)
		Exp. 1	Exp. 2	Exp. 3	Exp. 4	Exp. 5	Exp. 6	Mean	Standard deviation
2730	24	-0.00021	9e-05	0.0004	-0.00019	1e-05	0.00033	7.16667e-05	0.000255532
3555	48	0.00102	0.00077	0.00086	0.00065	0.00061	0.00096	0.000811667	0.000165096
5716	72	0.00115	0.00082	0.00135	0.00072	0.00095	0.00092	0.000985	0.000229499
8883	96	0.00185	0.00212	0.00217	0.00158	0.00159	0.00154	0.00180833	0.000283367
10000 cells were seeded per well
cell number	Culture time	cell surface PPIase activity k (s-1)
		Exp. 1	Exp. 2	Exp. 3	Exp. 4	Exp. 5	Exp. 6	Mean	Standard deviation
12787	24	0.00017	0.00126	UPLC running error	0.00016	0.00152	UPLC running error	0.0007775	0.000715186
18000	48	0.00143	0.00094	0.00191	0.00125	0.00191	0.00308	0.00175333	0.000752135
25657	72	0.00131	0.00254	0.00232	0.00108	0.0023	UPLC running error	0.00191	0.000664455
22922	96	0.00349	0.00267	0.00375	UPLC running error	0.0035	0.00223	0.003128	0.000646622

## Sheet: Fig. 6a
	cell surface PPIase activity k (s-1)										cell surface PPIase activity k (s-1)
Jurkat (X106 per mL)	Exp. 1	Exp. 2	Exp. 3	Exp. 4	Exp. 5	Exp. 6	Mean	Standard deviation		PBMC (X106 per mL)	Exp. 1	Exp. 2	Exp. 3	Exp. 4	Mean	Standard deviation
12	0.00648	0.00653	0.00592	0.005	0.00602	0.00664	0.00609833	0.000611504		25	0.00291	0.00286	0.00268	0.00234	0.0026975	0.000257989
6	0.00342	0.00355	0.00325	0.0032	0.00349	0.00373	0.00344	0.000196367		12.5	0.00128	0.00115	0.00108	0.00132	0.0012075	0.000111766
3	0.00166	0.00159	0.00157	0.00183	0.00161	0.00172	0.00166333	9.79115e-05		6.25	0.00112	0.00083	0.00062	0.00056	0.0007825	0.000253032
1.5	0.00096	0.00097	0.00102	0.00121	0.00108	0.00116	0.00106667	0.000102307		3.125	0.00058	0.00055	0.00052	0.00054	0.0005475	2.5e-05

## Sheet: Fig. 6b
	cell surface PPIase activity k (s-1)
	Exp. 1	Exp. 2	Exp. 3	Exp. 4	Mean	Standard deviation
MOLM-13	0.00323	0.00333	0.00355	0.00341	0.00338	0.000135154
K562	0.01066	0.0124	0.0087	0.01054	0.010575	0.00151159
HL60	0.00729	0.00828	0.0059	0.00709	0.00714	0.000976763
MV4-11	0.00325	0.00374	0.0034	0.00293	0.00333	0.000336353
KG-1	0.00109	0.00156	0.0019	0.0015	0.0015125	0.000332202
OCI-AML3	0.0022	0.00207	0.00229	0.00208	0.00216	0.000104881

[truncated: 2 more sheets: Fig. 6c, Fig. 6d]
