# Supplementary material for: Peptidyl prolyl cis/trans isomerase activity on the cell surface correlates with extracellular matrix development
Source: Commun Biol. 2019 Feb 11;2:58. doi: 10.1038/s42003-019-0315-8 (PMC6370856; doi:10.1038/s42003-019-0315-8)
Supplement: Supplementary file 5 — Supplementary Data 2 [file 42003_2019_315_MOESM5_ESM.xlsx]

## Sheet: Tabelle1
		AML9	AML37	L62	L63	L66	AML5	AML15	AML20	AML30
blast	[%]	56	50	93	80	56	75	69	85	40
source	[BM vs. PB vs. LPH]	LPH	PB	PB	PB	PB	LPH	PB	PB	PB
gender	[female vs. male]	male	female	female	male	female	female	male	male	female
age	[years]	62	64	62	61	42	53	26	80	68
status	[initial diagnosis vs. refractory vs. relapse]	relapse	initial diagnosis	relapse	initial diagnosis	initial diagnosis	initial diagnosis	initial diagnosis	initial diagnosis	initial diagnosis
FAB	classification	M5a	M5a	M5	M5	M4eo	M1	M1	M1	M1
WHO 2008	classification	AML with multilineage dysplasia	AML with mutated NPM	AML with mutated NPM	n.a.	AML with CBFB-MYH11	AML with mutated NPM	AML without maturation	n.a.	AML with multilineage dysplasia
cytogenetics		46,XY	46,XX	46,XX	46,XY	46, XX, inv(16)	46,XX	46,XY	n.a.	45,XX,t(1;5)(p36;q13),dic(2;12)(p11.2;p13),t(6;8)(p21;p23), del5q
molecular genetics	[only NPM1, FLT3]	NPMmut, FLT3wt.	NPMmut, FLT3-ITD	NPMmut, FLT3wt	n.a.	NPMwt, FLT3wt	NPMmut, FLT3wt, CEBP n.a.	NPMwt, FLT3-ITD	NPMwt, FLT3wt	NPMwt, FLT3wt
ELN risk category	[fav, int-I, int-II, adv]	favorable	intermediate-I	favorable	n.a.	favorable	favorable	intermediate-I	n.a.	adverse
